# Supplementary material for: Redescriptions of two parasitoids, Metapelma beijingense Yang (Hymenoptera, Eupelmidae) and Spathius ochus Nixon (Hymenoptera, Braconidae), parasitizing Coraebus cavifrons Descarpentries & Villiers (Coleoptera, Buprestidae) in China with keys to genera or species groups
Source: Zookeys. 2020 Apr 13;926:53–72. doi: 10.3897/zookeys.926.48688 (PMC7170971; doi:10.3897/zookeys.926.48688)
Supplement: XML Treatment for Metapelma [file zookeys.926.48688-treatment1.xml]

<!DOCTYPE tp:taxon-treatment
  PUBLIC "-//TaxonX//DTD Taxonomic Treatment Publishing DTD v0 20100105//EN" "tax-treatment-NSO.dtd">
<tp:taxon-treatment xmlns:tp="http://www.plazi.org/taxpub"><tp:treatment-meta><kwd-group><label>Taxon classification</label><kwd><named-content xmlns:xlink="http://www.w3.org/1999/xlink" content-type="kingdom">Animalia</named-content></kwd><kwd><named-content xmlns:xlink="http://www.w3.org/1999/xlink" content-type="order">Hymenoptera</named-content></kwd><kwd><named-content xmlns:xlink="http://www.w3.org/1999/xlink" content-type="family">Eupelmidae</named-content></kwd></kwd-group><mixed-citation publication-type="journal"><person-group><name><surname>Cao</surname><given-names>Liang Ming</given-names></name><name><surname>van Achterberg</surname><given-names>Cornelis</given-names></name><name><surname>Tang</surname><given-names>Yan Long</given-names></name><name><surname>Yang</surname><given-names>Zhong Qi</given-names></name><name><surname>Wang</surname><given-names>Xiao Yi</given-names></name><name><surname>Cao</surname><given-names>Tian Wen</given-names></name></person-group><article-title>Redescriptions of two parasitoids, <italic><tp:taxon-name><tp:taxon-name-part taxon-name-part-type="genus" reg="Metapelma">Metapelma</tp:taxon-name-part> <tp:taxon-name-part taxon-name-part-type="species" reg="beijingense">beijingense</tp:taxon-name-part></tp:taxon-name></italic> Yang (<tp:taxon-name><tp:taxon-name-part taxon-name-part-type="order">Hymenoptera</tp:taxon-name-part></tp:taxon-name>, <tp:taxon-name><tp:taxon-name-part taxon-name-part-type="family">Eupelmidae</tp:taxon-name-part></tp:taxon-name>) and <italic><tp:taxon-name><tp:taxon-name-part taxon-name-part-type="genus" reg="Spathius">Spathius</tp:taxon-name-part> <tp:taxon-name-part taxon-name-part-type="species" reg="ochus">ochus</tp:taxon-name-part></tp:taxon-name></italic> Nixon (<tp:taxon-name><tp:taxon-name-part taxon-name-part-type="order">Hymenoptera</tp:taxon-name-part></tp:taxon-name>, <tp:taxon-name><tp:taxon-name-part taxon-name-part-type="family">Braconidae</tp:taxon-name-part></tp:taxon-name>), parasitizing <italic><tp:taxon-name><tp:taxon-name-part taxon-name-part-type="genus" reg="Coraebus">Coraebus</tp:taxon-name-part> <tp:taxon-name-part taxon-name-part-type="species" reg="cavifrons">cavifrons</tp:taxon-name-part></tp:taxon-name></italic> Descarpentries &amp; Villiers (<tp:taxon-name><tp:taxon-name-part taxon-name-part-type="order">Coleoptera</tp:taxon-name-part></tp:taxon-name>, <tp:taxon-name><tp:taxon-name-part taxon-name-part-type="family">Buprestidae</tp:taxon-name-part></tp:taxon-name>) in China with keys to genera or species groups</article-title><source>Zookeys</source><day>13</day><month>4</month><year>2020</year><volume>926</volume><fpage>53</fpage><lpage>72</lpage><pub-id pub-id-type="doi">10.3897/zookeys.926.48688</pub-id></mixed-citation></tp:treatment-meta><tp:nomenclature><tp:taxon-name><object-id xmlns:xlink="http://www.w3.org/1999/xlink" content-type="arpha" xlink:type="simple">4F9BEE90-F21F-534F-9321-ED901C6DBB50</object-id>
            <tp:taxon-name-part taxon-name-part-type="genus" reg="Metapelma">Metapelma</tp:taxon-name-part>
          </tp:taxon-name><tp:taxon-authority>Westwood, 1868</tp:taxon-authority></tp:nomenclature><tp:treatment-sec sec-type="Main history of Oriental and Palaearctic species" id="SECID0ECMAE"><title>Main history of Oriental and Palaearctic species.</title><p><xref ref-type="bibr" rid="B27">Westwood (1835)</xref> established <italic><tp:taxon-name><tp:taxon-name-part taxon-name-part-type="genus" reg="Metapelma">Metapelma</tp:taxon-name-part></tp:taxon-name></italic> with <italic><tp:taxon-name><tp:taxon-name-part taxon-name-part-type="genus" reg="Metapelma">M.</tp:taxon-name-part> <tp:taxon-name-part taxon-name-part-type="species" reg="spectabile">spectabile</tp:taxon-name-part></tp:taxon-name></italic> Westwood as the type species from North America. <xref ref-type="bibr" rid="B12">Förster (1856)</xref> subsequently described <italic><tp:taxon-name><tp:taxon-name-part taxon-name-part-type="genus" reg="Halidea">Halidea</tp:taxon-name-part></tp:taxon-name></italic> based on <italic><tp:taxon-name><tp:taxon-name-part taxon-name-part-type="genus" reg="Halidea">H.</tp:taxon-name-part> <tp:taxon-name-part taxon-name-part-type="species" reg="nobilis">nobilis</tp:taxon-name-part></tp:taxon-name></italic> from Germany, but <xref ref-type="bibr" rid="B1">Ashmead (1896)</xref> synonymized <italic><tp:taxon-name><tp:taxon-name-part taxon-name-part-type="genus" reg="Halidea">Halidea</tp:taxon-name-part></tp:taxon-name></italic> under <italic><tp:taxon-name><tp:taxon-name-part taxon-name-part-type="genus" reg="Metapelma">Metapelma</tp:taxon-name-part></tp:taxon-name></italic> (see <xref ref-type="bibr" rid="B14">Gibson 1989</xref> for further remarks on generic synonymy).</p><p>Until now, 15 valid extant species of <italic><tp:taxon-name><tp:taxon-name-part taxon-name-part-type="genus" reg="Metapelma">Metapelma</tp:taxon-name-part></tp:taxon-name></italic> from the Oriental and Palaearctic regions are known, namely <italic><tp:taxon-name><tp:taxon-name-part taxon-name-part-type="genus" reg="Metapelma">M.</tp:taxon-name-part> <tp:taxon-name-part taxon-name-part-type="species" reg="albisquamulatum">albisquamulatum</tp:taxon-name-part></tp:taxon-name></italic> Enderlein from the Philippines, <italic><tp:taxon-name><tp:taxon-name-part taxon-name-part-type="genus" reg="Metapelma">M.</tp:taxon-name-part> <tp:taxon-name-part taxon-name-part-type="species" reg="beijingense">beijingense</tp:taxon-name-part></tp:taxon-name></italic> from China, <italic><tp:taxon-name><tp:taxon-name-part taxon-name-part-type="genus" reg="Metapelma">M.</tp:taxon-name-part> <tp:taxon-name-part taxon-name-part-type="species" reg="compressipes">compressipes</tp:taxon-name-part></tp:taxon-name></italic> Cameron from Malaysia, <italic><tp:taxon-name><tp:taxon-name-part taxon-name-part-type="genus" reg="Metapelma">M.</tp:taxon-name-part> <tp:taxon-name-part taxon-name-part-type="species" reg="gloriosum">gloriosum</tp:taxon-name-part></tp:taxon-name></italic> Westwood from the Philippines, <italic><tp:taxon-name><tp:taxon-name-part taxon-name-part-type="genus" reg="Metapelma">M.</tp:taxon-name-part> <tp:taxon-name-part taxon-name-part-type="species" reg="kokkaricum">kokkaricum</tp:taxon-name-part></tp:taxon-name></italic> Narendranand &amp; Abhilash from India, <italic><tp:taxon-name><tp:taxon-name-part taxon-name-part-type="genus" reg="Metapelma">M.</tp:taxon-name-part> <tp:taxon-name-part taxon-name-part-type="species" reg="mesandamna">mesandamna</tp:taxon-name-part></tp:taxon-name></italic> Mani &amp; Kaul from India, <italic><tp:taxon-name><tp:taxon-name-part taxon-name-part-type="genus" reg="Metapelma">M.</tp:taxon-name-part> <tp:taxon-name-part taxon-name-part-type="species" reg="nobilis">nobilis</tp:taxon-name-part></tp:taxon-name></italic> (Förster) from Germany, <italic><tp:taxon-name><tp:taxon-name-part taxon-name-part-type="genus" reg="Metapelma">M.</tp:taxon-name-part> <tp:taxon-name-part taxon-name-part-type="species" reg="obscuratum">obscuratum</tp:taxon-name-part></tp:taxon-name></italic> Westwood from India, <italic><tp:taxon-name><tp:taxon-name-part taxon-name-part-type="genus" reg="Metapelma">M.</tp:taxon-name-part> <tp:taxon-name-part taxon-name-part-type="species" reg="pacificum">pacificum</tp:taxon-name-part></tp:taxon-name></italic> Nikolskaya from Russia, <italic><tp:taxon-name><tp:taxon-name-part taxon-name-part-type="genus" reg="Metapelma">M.</tp:taxon-name-part> <tp:taxon-name-part taxon-name-part-type="species" reg="periyaricum">periyaricum</tp:taxon-name-part></tp:taxon-name></italic> Narendranand &amp; Mohana from India, <italic><tp:taxon-name><tp:taxon-name-part taxon-name-part-type="genus" reg="Metapelma">M.</tp:taxon-name-part> <tp:taxon-name-part taxon-name-part-type="species" reg="rufimanum">rufimanum</tp:taxon-name-part></tp:taxon-name></italic> Westwood from Malaysia (Sarawak), <italic><tp:taxon-name><tp:taxon-name-part taxon-name-part-type="genus" reg="Metapelma">M.</tp:taxon-name-part> <tp:taxon-name-part taxon-name-part-type="species" reg="strychnocola">strychnocola</tp:taxon-name-part></tp:taxon-name></italic> Mani &amp; Kaul from India, <italic><tp:taxon-name><tp:taxon-name-part taxon-name-part-type="genus" reg="Metapelma">M.</tp:taxon-name-part> <tp:taxon-name-part taxon-name-part-type="species" reg="taprobanae">taprobanae</tp:taxon-name-part></tp:taxon-name></italic> Westwood from Sri Lanka, <italic><tp:taxon-name><tp:taxon-name-part taxon-name-part-type="genus" reg="Metapelma">M.</tp:taxon-name-part> <tp:taxon-name-part taxon-name-part-type="species" reg="tenuicrus">tenuicrus</tp:taxon-name-part></tp:taxon-name></italic> Gahan from the Philippines, and <italic><tp:taxon-name><tp:taxon-name-part taxon-name-part-type="genus" reg="Metapelma">M.</tp:taxon-name-part> <tp:taxon-name-part taxon-name-part-type="species" reg="zhangi">zhangi</tp:taxon-name-part></tp:taxon-name></italic> Yang from China.</p></tp:treatment-sec><tp:treatment-sec sec-type="Recognition" id="SECID0EYTAE"><title>Recognition.</title><p><italic><tp:taxon-name><tp:taxon-name-part taxon-name-part-type="genus" reg="Metapelma">Metapelma</tp:taxon-name-part></tp:taxon-name></italic>is one of four extant genera described for <tp:taxon-name><tp:taxon-name-part taxon-name-part-type="subfamily">Neanastatinae</tp:taxon-name-part></tp:taxon-name> (<tp:taxon-name><tp:taxon-name-part taxon-name-part-type="family">Eupelmidae</tp:taxon-name-part></tp:taxon-name>). The genus is differentiated from the other three genera using the keys by <xref ref-type="bibr" rid="B15">Gibson (1995</xref>, <xref ref-type="bibr" rid="B16">2009</xref>), but indivduals can be recognized uniquely by the following combination of characters: head lenticular with short scrobe above each torulus but scrobes not united into a common scrobal depression (Fig. <xref ref-type="fig" rid="F3">3C</xref>); antenna 13-segmented with flagellum composed of longer than wide anellus, seven funicular segments, and 3-segmented clava (Fig. <xref ref-type="fig" rid="F3">3D</xref>); scutellum entire, not divided longitudinally (Fig. <xref ref-type="fig" rid="F3">3E</xref>); mesopleuron with upper and lower mesepimeron differentiated posteriorly behind acropleuron (Fig. <xref ref-type="fig" rid="F4">4A, B</xref>); hind tibia usually conspicuously compressed and widened apically (Fig. <xref ref-type="fig" rid="F3">3A</xref>).</p><fig id="F3" position="float" orientation="portrait"><object-id xmlns:xlink="http://www.w3.org/1999/xlink" content-type="doi" xlink:type="simple">10.3897/zookeys.926.48688.figure3</object-id><object-id xmlns:xlink="http://www.w3.org/1999/xlink" content-type="arpha" xlink:type="simple">228AD4B3-98AF-5190-96A4-56089F7AD849</object-id><label>Figure 3.</label><caption><p><italic><tp:taxon-name><tp:taxon-name-part taxon-name-part-type="genus" reg="Metapelma">Metapelma</tp:taxon-name-part> <tp:taxon-name-part taxon-name-part-type="species" reg="beijingense">beijingense</tp:taxon-name-part></tp:taxon-name></italic> Yang, ♀, China, Guizhou. <bold>A</bold> Habitus, dorsal aspect <bold>B</bold> head, dorsal aspect <bold>C</bold> head, anterior aspect <bold>D</bold> antennae, lateral aspect <bold>E</bold> mesosoma, dorsal aspect.</p></caption><graphic xmlns:xlink="http://www.w3.org/1999/xlink" xlink:href="zookeys-926-053-g003.jpg" position="float" orientation="portrait" xlink:type="simple" id="oo_399816.jpg"><uri content-type="original_file" xlink:type="simple">https://binary.pensoft.net/fig/399816</uri></graphic></fig></tp:treatment-sec><tp:treatment-sec><!--Section generated to contain objects referenced in tp:taxon-treatment.--><fig id="F4" position="float" orientation="portrait"><object-id xmlns:xlink="http://www.w3.org/1999/xlink" content-type="doi" xlink:type="simple">10.3897/zookeys.926.48688.figure4</object-id><object-id xmlns:xlink="http://www.w3.org/1999/xlink" content-type="arpha" xlink:type="simple">B4862742-8CE0-5F41-B09E-B2A12D6C089A</object-id><label>Figure 4.</label><caption><p><italic><tp:taxon-name><tp:taxon-name-part taxon-name-part-type="genus" reg="Metapelma">Metapelma</tp:taxon-name-part> <tp:taxon-name-part taxon-name-part-type="species" reg="beijingense">beijingense</tp:taxon-name-part></tp:taxon-name></italic>Yang, ♀, China, Guizhou. <bold>A</bold> Head and mesosoma, lateral aspect <bold>B</bold> metasoma, lateral aspect, <bold>C</bold> metasoma, dorsal aspect <bold>D</bold> mid and hind legs, lateral aspect <bold>E</bold> wings.</p></caption><graphic xmlns:xlink="http://www.w3.org/1999/xlink" xlink:href="zookeys-926-053-g004.jpg" position="float" orientation="portrait" xlink:type="simple" id="oo_399817.jpg"><uri content-type="original_file" xlink:type="simple">https://binary.pensoft.net/fig/399817</uri></graphic></fig></tp:treatment-sec><ref-list><ref id="B27"><mixed-citation xmlns:xlink="http://www.w3.org/1999/xlink" xlink:type="simple"><person-group><name name-style="western"><surname>Westwood</surname><given-names>JO</given-names></name></person-group> (<year>1835</year>) Characters of new genera and species of hymenopterous insects. Proceedings of the Zoological Society of London 3: 51–54, 68–72.</mixed-citation></ref><ref id="B12"><mixed-citation xmlns:xlink="http://www.w3.org/1999/xlink" xlink:type="simple"><person-group><name name-style="western"><surname>Förster</surname><given-names>A</given-names></name></person-group> (<year>1856</year>) <source>Hymenopterologische Studien. II. Heft.</source><publisher-name>Chalcidiae und Proctotrupii</publisher-name>, <publisher-loc>Aachen</publisher-loc>, <size units="page">152 pp</size>.</mixed-citation></ref><ref id="B1"><mixed-citation xmlns:xlink="http://www.w3.org/1999/xlink" xlink:type="simple"><person-group><name name-style="western"><surname>Ashmead</surname><given-names>WH</given-names></name></person-group> (<year>1896</year>) <article-title>On the genera of <tp:taxon-name><tp:taxon-name-part taxon-name-part-type="subfamily">Eupelminae</tp:taxon-name-part></tp:taxon-name>.</article-title><source>Proceedings of the Entomological Society of Washington</source><volume>4</volume>: <fpage>4</fpage>–<lpage>20</lpage>.</mixed-citation></ref><ref id="B14"><mixed-citation xmlns:xlink="http://www.w3.org/1999/xlink" xlink:type="simple"><person-group><name name-style="western"><surname>Gibson</surname><given-names>GAP</given-names></name></person-group> (<year>1989</year>) <article-title>Phylogeny and classification of <tp:taxon-name><tp:taxon-name-part taxon-name-part-type="family">Eupelmidae</tp:taxon-name-part></tp:taxon-name>, with revision of the world genera of <tp:taxon-name><tp:taxon-name-part taxon-name-part-type="subfamily">Calosotinae</tp:taxon-name-part></tp:taxon-name> and <tp:taxon-name><tp:taxon-name-part taxon-name-part-type="family">Metapelmatinae</tp:taxon-name-part></tp:taxon-name> (<tp:taxon-name><tp:taxon-name-part taxon-name-part-type="order">Hymenoptera</tp:taxon-name-part></tp:taxon-name>: <tp:taxon-name><tp:taxon-name-part taxon-name-part-type="superfamily">Chalcidoidea</tp:taxon-name-part></tp:taxon-name>).</article-title><source>Memoirs of the Entomological Society of Canada</source><volume>149</volume>: <fpage>1</fpage>–<lpage>121</lpage>. <ext-link xlink:type="simple" ext-link-type="doi" xlink:href="10.4039/entm121149fv">https://doi.org/10.4039/entm121149fv</ext-link></mixed-citation></ref><ref id="B15"><mixed-citation xmlns:xlink="http://www.w3.org/1999/xlink" xlink:type="simple"><person-group><name name-style="western"><surname>Gibson</surname><given-names>GAP</given-names></name></person-group> (<year>1995</year>) Parasitic wasps of the subfamily <tp:taxon-name><tp:taxon-name-part taxon-name-part-type="subfamily">Eupelminae</tp:taxon-name-part></tp:taxon-name> (<tp:taxon-name><tp:taxon-name-part taxon-name-part-type="order">Hymenoptera</tp:taxon-name-part></tp:taxon-name>: <tp:taxon-name><tp:taxon-name-part taxon-name-part-type="superfamily">Chalcidoidea</tp:taxon-name-part></tp:taxon-name>: <tp:taxon-name><tp:taxon-name-part taxon-name-part-type="family">Eupelmidae</tp:taxon-name-part></tp:taxon-name>). Memoirs on Entomology International 5: 1–5 + 1–421.</mixed-citation></ref><ref id="B16"><mixed-citation xmlns:xlink="http://www.w3.org/1999/xlink" xlink:type="simple"><person-group><name name-style="western"><surname>Gibson</surname><given-names>GAP</given-names></name></person-group> (<year>2009</year>) <article-title>Description of three new genera and four new species of <tp:taxon-name><tp:taxon-name-part taxon-name-part-type="subfamily">Neanastatinae</tp:taxon-name-part></tp:taxon-name> (<tp:taxon-name><tp:taxon-name-part taxon-name-part-type="order">Hymenoptera</tp:taxon-name-part></tp:taxon-name>, <tp:taxon-name><tp:taxon-name-part taxon-name-part-type="family">Eupelmidae</tp:taxon-name-part></tp:taxon-name>) from Baltic amber, with discussion of their relationships to extant taxa.</article-title> In: <person-group><name name-style="western"><surname>Johnson</surname><given-names>N</given-names></name></person-group> (<role>Ed.</role>) <issue-title>Advances in the systematics of Hymenoptera. Festschrift in honour of Lubomír Masner.</issue-title><source>ZooKeys</source><volume>20</volume>: <fpage>175</fpage>–<lpage>214</lpage>. <ext-link xlink:type="simple" ext-link-type="doi" xlink:href="10.3897/zookeys.20.161">https://doi.org/10.3897/zookeys.20.161</ext-link></mixed-citation></ref></ref-list></tp:taxon-treatment>
