# Supplementary material for: Redescriptions of two parasitoids, Metapelma beijingense Yang (Hymenoptera, Eupelmidae) and Spathius ochus Nixon (Hymenoptera, Braconidae), parasitizing Coraebus cavifrons Descarpentries & Villiers (Coleoptera, Buprestidae) in China with keys to genera or species groups
Source: Zookeys. 2020 Apr 13;926:53–72. doi: 10.3897/zookeys.926.48688 (PMC7170971; doi:10.3897/zookeys.926.48688)
Supplement: XML Treatment for Metapelma beijingense [file zookeys.926.48688-treatment2.xml]

<!DOCTYPE tp:taxon-treatment
  PUBLIC "-//TaxonX//DTD Taxonomic Treatment Publishing DTD v0 20100105//EN" "tax-treatment-NSO.dtd">
<tp:taxon-treatment xmlns:tp="http://www.plazi.org/taxpub"><tp:treatment-meta><kwd-group><label>Taxon classification</label><kwd><named-content xmlns:xlink="http://www.w3.org/1999/xlink" content-type="kingdom">Animalia</named-content></kwd><kwd><named-content xmlns:xlink="http://www.w3.org/1999/xlink" content-type="order">Hymenoptera</named-content></kwd><kwd><named-content xmlns:xlink="http://www.w3.org/1999/xlink" content-type="family">Eupelmidae</named-content></kwd></kwd-group><mixed-citation publication-type="journal"><person-group><name><surname>Cao</surname><given-names>Liang Ming</given-names></name><name><surname>van Achterberg</surname><given-names>Cornelis</given-names></name><name><surname>Tang</surname><given-names>Yan Long</given-names></name><name><surname>Yang</surname><given-names>Zhong Qi</given-names></name><name><surname>Wang</surname><given-names>Xiao Yi</given-names></name><name><surname>Cao</surname><given-names>Tian Wen</given-names></name></person-group><article-title>Redescriptions of two parasitoids, <italic><tp:taxon-name><tp:taxon-name-part taxon-name-part-type="genus" reg="Metapelma">Metapelma</tp:taxon-name-part> <tp:taxon-name-part taxon-name-part-type="species" reg="beijingense">beijingense</tp:taxon-name-part></tp:taxon-name></italic> Yang (<tp:taxon-name><tp:taxon-name-part taxon-name-part-type="order">Hymenoptera</tp:taxon-name-part></tp:taxon-name>, <tp:taxon-name><tp:taxon-name-part taxon-name-part-type="family">Eupelmidae</tp:taxon-name-part></tp:taxon-name>) and <italic><tp:taxon-name><tp:taxon-name-part taxon-name-part-type="genus" reg="Spathius">Spathius</tp:taxon-name-part> <tp:taxon-name-part taxon-name-part-type="species" reg="ochus">ochus</tp:taxon-name-part></tp:taxon-name></italic> Nixon (<tp:taxon-name><tp:taxon-name-part taxon-name-part-type="order">Hymenoptera</tp:taxon-name-part></tp:taxon-name>, <tp:taxon-name><tp:taxon-name-part taxon-name-part-type="family">Braconidae</tp:taxon-name-part></tp:taxon-name>), parasitizing <italic><tp:taxon-name><tp:taxon-name-part taxon-name-part-type="genus" reg="Coraebus">Coraebus</tp:taxon-name-part> <tp:taxon-name-part taxon-name-part-type="species" reg="cavifrons">cavifrons</tp:taxon-name-part></tp:taxon-name></italic> Descarpentries &amp; Villiers (<tp:taxon-name><tp:taxon-name-part taxon-name-part-type="order">Coleoptera</tp:taxon-name-part></tp:taxon-name>, <tp:taxon-name><tp:taxon-name-part taxon-name-part-type="family">Buprestidae</tp:taxon-name-part></tp:taxon-name>) in China with keys to genera or species groups</article-title><source>Zookeys</source><day>13</day><month>4</month><year>2020</year><volume>926</volume><fpage>53</fpage><lpage>72</lpage><pub-id pub-id-type="doi">10.3897/zookeys.926.48688</pub-id></mixed-citation></tp:treatment-meta><tp:nomenclature><tp:taxon-name><object-id xmlns:xlink="http://www.w3.org/1999/xlink" content-type="arpha" xlink:type="simple">AE89BE56-6896-5DBE-9294-6AF73E0B3704</object-id>
            <tp:taxon-name-part taxon-name-part-type="genus" reg="Metapelma">Metapelma</tp:taxon-name-part>
            <tp:taxon-name-part taxon-name-part-type="species" reg="beijingense">beijingense</tp:taxon-name-part>
          </tp:taxon-name><tp:taxon-authority>Yang, 1996</tp:taxon-authority><xref ref-type="fig" rid="F3">Figures 3</xref><xref ref-type="fig" rid="F4">, 4</xref><xref ref-type="fig" rid="F5">, 5</xref><tp:nomenclature-citation-list><tp:nomenclature-citation><tp:taxon-name>
                <tp:taxon-name-part taxon-name-part-type="genus" reg="Metapelma">Metapelma</tp:taxon-name-part> <tp:taxon-name-part taxon-name-part-type="species" reg="beijingense">beijingense</tp:taxon-name-part></tp:taxon-name><comment><xref ref-type="bibr" rid="B30">Yang 1996</xref>: 236.</comment></tp:nomenclature-citation></tp:nomenclature-citation-list></tp:nomenclature><tp:treatment-sec sec-type="material" id="SECID0EOYAE"><title>Material.</title><p>Holotype, ♀, China, Beijing, Xishan Experimental Forest Farm, 7.viii.1989, Yang Zhong Qi leg., from apricot trunk, deposited in Insect Museum, Chinese Academy of Forestry, Beijing, China; 6♀♀, 1♂, China, Guizhou Province, Zunyi City, <named-content xmlns:xlink="http://www.w3.org/1999/xlink" content-type="dwc:verbatimCoordinates" xlink:type="simple"><named-content content-type="geo-json" specific-use="{&#34;type&#34;:&#34;Point&#34;,&#34;coordinates&#34;:[106.911192,27.698586]}" id="NCID0EXYAE" xlink:type="simple">27°41'54.91"N, 106°54'40.29"E</named-content></named-content>, pupae collected 10.v.2015 from carcasses of <italic><tp:taxon-name><tp:taxon-name-part taxon-name-part-type="genus" reg="Coraebus">Coraebus</tp:taxon-name-part> <tp:taxon-name-part taxon-name-part-type="species" reg="cavifrons">cavifrons</tp:taxon-name-part></tp:taxon-name></italic> Descarpentries &amp; Villiers under bark of dead <italic><tp:taxon-name><tp:taxon-name-part taxon-name-part-type="genus" reg="Symplocos">Symplocos</tp:taxon-name-part> <tp:taxon-name-part taxon-name-part-type="species" reg="stellaris">stellaris</tp:taxon-name-part></tp:taxon-name></italic> Brand, emerged into adults 15–18.v.2015, Tang Yan Long.</p></tp:treatment-sec><tp:treatment-sec sec-type="redescription" id="SECID0ESZAE"><title>Redescription</title><p>(based on specimens from Guizhou; differences between Beijing and Guizhou populations are shown in the key below).</p><p><bold>Female.</bold> Body length 5.3–5.9 mm; forewing length 3.1–3.2 mm (Fig. <xref ref-type="fig" rid="F3">3A</xref>).</p><p><bold><italic>Color</italic>.</bold> Body generally dark with metallic tints (Fig. <xref ref-type="fig" rid="F3">3A</xref>). In frontal view, head with lower half of frons and entire face, gena, and occiput bright metallic green, but upper half of frons and vertex with slight red tint (Fig. <xref ref-type="fig" rid="F3">3C</xref>). Propleuron, apical half of mesopleuron in lateral view with metallic green tint (Fig. <xref ref-type="fig" rid="F4">4A</xref>); V-shaped sulcus on mesonotum, apical half of axilla, metanotum bright metallic green (Fig. <xref ref-type="fig" rid="F3">3E</xref>), basal 1/3 of 1<sup>st</sup> gastral tergite in dorsal view (Figure <xref ref-type="fig" rid="F4">4C</xref>), and basal 2/3 of visible ovipositor sheath in lateral view with metallic green tint (Fig. <xref ref-type="fig" rid="F4">4B</xref>). Lateral stripe on metacoxa and tergites 2–5 in lateral view varies in color from base to apex in metallic red, golden and green, successively (Fig. <xref ref-type="fig" rid="F4">4B</xref>). Apical spur and basal 1/2 of 1<sup>st</sup> tarsal segment of mid leg white to pale yellow. Basal 1/5 of mesofemur yellow to brown. Outer margin of metatibia with basal 0.3–0.4 length white (Fig. <xref ref-type="fig" rid="F4">4C</xref>). Fore wing subhyaline, infuscation paler posteriorly and extend beyond medial fold toward posterior margin, as well as along medial fold and along posterior margin of discal area basally; veins and setae dark brown; hind wing subhyaline (Fig. <xref ref-type="fig" rid="F4">4E</xref>).</p><fig id="F4" position="float" orientation="portrait"><object-id xmlns:xlink="http://www.w3.org/1999/xlink" content-type="doi" xlink:type="simple">10.3897/zookeys.926.48688.figure4</object-id><object-id xmlns:xlink="http://www.w3.org/1999/xlink" content-type="arpha" xlink:type="simple">B4862742-8CE0-5F41-B09E-B2A12D6C089A</object-id><label>Figure 4.</label><caption><p><italic><tp:taxon-name><tp:taxon-name-part taxon-name-part-type="genus" reg="Metapelma">Metapelma</tp:taxon-name-part> <tp:taxon-name-part taxon-name-part-type="species" reg="beijingense">beijingense</tp:taxon-name-part></tp:taxon-name></italic>Yang, ♀, China, Guizhou. <bold>A</bold> Head and mesosoma, lateral aspect <bold>B</bold> metasoma, lateral aspect, <bold>C</bold> metasoma, dorsal aspect <bold>D</bold> mid and hind legs, lateral aspect <bold>E</bold> wings.</p></caption><graphic xmlns:xlink="http://www.w3.org/1999/xlink" xlink:href="zookeys-926-053-g004.jpg" position="float" orientation="portrait" xlink:type="simple" id="oo_399817.jpg"><uri content-type="original_file" xlink:type="simple">https://binary.pensoft.net/fig/399817</uri></graphic></fig><p><bold><italic>Head</italic>.</bold> Head with sparse long white setae. In dorsal view, head width 1.75× its median length, eye occupy 1/3 of maximum width in dorsal view (Fig. <xref ref-type="fig" rid="F3">3B</xref>), pilose, nearly as long as head; ocelli small, <abbrev xmlns:xlink="http://www.w3.org/1999/xlink" xlink:title="postocellar line" id="ABBRID0E23AE" xlink:type="simple">POL</abbrev>: <abbrev xmlns:xlink="http://www.w3.org/1999/xlink" xlink:title="ocellar diameter" id="ABBRID0E63AE" xlink:type="simple">OD</abbrev>: <abbrev xmlns:xlink="http://www.w3.org/1999/xlink" xlink:title="ocellar-ocular line" id="ABBRID0ED4AE" xlink:type="simple">OOL</abbrev> = 2: 3: 4. In frontal view, head as wide as high; height of eye 0.6× and mandible width 0.3× head width; minimum width of frons 1/3 head width; face, gena, frons and vertex with tiny transverse strigate-rugose stripes. Scrobes short, no more than 1/3 length of scape. In lateral view, malar sulcus straight, 1/2 eye height. Mandibles bidentate (Figs <xref ref-type="fig" rid="F3">3B, C</xref>, <xref ref-type="fig" rid="F4">4A</xref>). Dorsal margin of torulus slightly above lower ocular line, but its ventral margin distinctly below it (Fig. <xref ref-type="fig" rid="F3">3C</xref>); antenna with a very short radicle, almost not evident; scape 3.8× its maximum width, 3× length of pedicel, 4.7× length of anellus, and 2.2× length of 1<sup>st</sup> funicular segment; pedicel 0.8× of length 1<sup>st</sup> funicular segment; 1<sup>st</sup> funicular segment 0.9× length of 2<sup>nd</sup> funicular segment (Fig. <xref ref-type="fig" rid="F3">3D</xref>).</p><p><bold><italic>Mesosoma</italic>.</bold> Mesosoma length 2.4× its maximum height. Pronotum and mesonotum with evenly distributed, dense, long white setae. Pronotum campaniform, length 1/2 of mesoscutum, with posterior margin incurved (Fig. <xref ref-type="fig" rid="F3">3E</xref>). Mesoscutum as long as broad, V-shaped notauli differentiate a convex anteromedial lobe; scutellar-axillar complex with deep oblique crenulate scutoscutellar sutures. Scutellum with an inverted Y-shaped longitudinal carina. Metanotum wide bilaterally and narrowest medially with a deep fossa, with posterior margin carinate. Medial length of propodeum twice length of medial length of metanotum and 1/2 length of scutellum, smooth without carinae, but posterior margin carinate; spiracle oval, large, situated at about half length at lateral margin of propodeum (Fig. <xref ref-type="fig" rid="F3">3E</xref>). In lateral view, mesopleuron entirely delicately reticulate, anterior lower margin with long setae, metapleuron shiny with dense setae (Fig. <xref ref-type="fig" rid="F4">4A</xref>).</p><p><bold><italic>Legs</italic>.</bold> Profemur curved, 4.6× as long as its maximum width and 1.2× length of tibia; tarsus 1.6× length of tibia, tibia with one spur 0.4× as long as basitarsus; relative lengths of protarsal segments 1–5 = 15: 10: 7: 6: 7. Mid leg: femur 1.2× length of tibia; tarsus as long as tibia, relative lengths of segments 1–5 = 30: 9: 7: 5: 6 (Fig. <xref ref-type="fig" rid="F4">4D</xref>). Hind leg: femur 3.6× its maximum width, 0.9× length of metatibia 4.3× its maximum width, with two equally long spurs apical-ventrally, spurs 1/6 as long as basitarsus; dorsal margin of metatibia evenly curved; metatarsus as long as metatibia, relative lengths of segments 1–5 = 60: 20: 15: 12: 15. Metafemur, metatibia and metatarsal segments 1–3 compressed (Fig. <xref ref-type="fig" rid="F4">4D</xref>).</p><p><bold><italic>Wings</italic>.</bold> Fore wing extending beyond apex of metasoma to about middle of visible part of ovipositor sheath; basal cell bare but disc with dense setae except for slender, oblique bare band behind parastigma; submarginal vein 2.3× length of marginal vein, marginal vein 0.7× length of postmarginal vein and 2.25× length of stigmal vein; R fold and Cu fold visible. Hind wing about 0.8× as long as fore wing (Fig. <xref ref-type="fig" rid="F4">4E</xref>).</p><p><bold><italic>Metasoma</italic>.</bold> Metasoma sessile, 0.8× as long as head plus mesosoma combined; metasoma reticulate. Posterior margins of tergites 1–4 incurved medially; median length ratio of tergites 1–6 = 45: 20: 42: 49: 56: 35. Visible part of ovipositor sheath 0.5× length of metasoma, about 0.29× length of forewing, and 0.75× length of metatibia (Fig. <xref ref-type="fig" rid="F4">4B, C</xref>).</p><p><bold>Male.</bold> Body length 5.0 mm, forewing 3.2 mm (Fig. <xref ref-type="fig" rid="F5">5A, B</xref>), otherwise similar to female.</p></tp:treatment-sec><tp:treatment-sec sec-type="remarks" id="SECID0EAAAG"><title>Remarks.</title><p><italic><tp:taxon-name><tp:taxon-name-part taxon-name-part-type="genus" reg="Metapelma">Metapelma</tp:taxon-name-part> <tp:taxon-name-part taxon-name-part-type="species" reg="beijingense">beijingense</tp:taxon-name-part></tp:taxon-name></italic> is a solitary parasitoid with a parasitism rate of about 13.5%, based on seven individuals together with 34 buprestid pupae. The ratio of females to males is six.</p><fig id="F5" position="float" orientation="portrait"><object-id xmlns:xlink="http://www.w3.org/1999/xlink" content-type="doi" xlink:type="simple">10.3897/zookeys.926.48688.figure5</object-id><object-id xmlns:xlink="http://www.w3.org/1999/xlink" content-type="arpha" xlink:type="simple">30781280-0D56-5745-81CE-E7B506897934</object-id><label>Figure 5.</label><caption><p><italic><tp:taxon-name><tp:taxon-name-part taxon-name-part-type="genus" reg="Metapelma">Metapelma</tp:taxon-name-part> <tp:taxon-name-part taxon-name-part-type="species" reg="beijingense">beijingense</tp:taxon-name-part></tp:taxon-name></italic> Yang, ♂, China, Guizhou. <bold>A</bold> Habitus, dorsal aspect <bold>B</bold> habitus, ventral aspect.</p></caption><graphic xmlns:xlink="http://www.w3.org/1999/xlink" xlink:href="zookeys-926-053-g005.jpg" position="float" orientation="portrait" xlink:type="simple" id="oo_399818.jpg"><uri content-type="original_file" xlink:type="simple">https://binary.pensoft.net/fig/399818</uri></graphic></fig></tp:treatment-sec><tp:treatment-sec><!--Section generated to contain objects referenced in tp:taxon-treatment.--><fig id="F3" position="float" orientation="portrait"><object-id xmlns:xlink="http://www.w3.org/1999/xlink" content-type="doi" xlink:type="simple">10.3897/zookeys.926.48688.figure3</object-id><object-id xmlns:xlink="http://www.w3.org/1999/xlink" content-type="arpha" xlink:type="simple">228AD4B3-98AF-5190-96A4-56089F7AD849</object-id><label>Figure 3.</label><caption><p><italic><tp:taxon-name><tp:taxon-name-part taxon-name-part-type="genus" reg="Metapelma">Metapelma</tp:taxon-name-part> <tp:taxon-name-part taxon-name-part-type="species" reg="beijingense">beijingense</tp:taxon-name-part></tp:taxon-name></italic> Yang, ♀, China, Guizhou. <bold>A</bold> Habitus, dorsal aspect <bold>B</bold> head, dorsal aspect <bold>C</bold> head, anterior aspect <bold>D</bold> antennae, lateral aspect <bold>E</bold> mesosoma, dorsal aspect.</p></caption><graphic xmlns:xlink="http://www.w3.org/1999/xlink" xlink:href="zookeys-926-053-g003.jpg" position="float" orientation="portrait" xlink:type="simple" id="oo_399816.jpg"><uri content-type="original_file" xlink:type="simple">https://binary.pensoft.net/fig/399816</uri></graphic></fig></tp:treatment-sec><ref-list><ref id="B30"><mixed-citation xmlns:xlink="http://www.w3.org/1999/xlink" xlink:type="simple"><person-group><name name-style="western"><surname>Yang</surname><given-names>ZQ</given-names></name></person-group> (<year>1996</year>) Parasitic Wasps on Bark Beetles in China (<tp:taxon-name><tp:taxon-name-part taxon-name-part-type="order">Hymenoptera</tp:taxon-name-part></tp:taxon-name>). Science Press, Beijing, 4 + 363 pp.</mixed-citation></ref></ref-list></tp:taxon-treatment>
