# Supplementary material for: Redescriptions of two parasitoids, Metapelma beijingense Yang (Hymenoptera, Eupelmidae) and Spathius ochus Nixon (Hymenoptera, Braconidae), parasitizing Coraebus cavifrons Descarpentries & Villiers (Coleoptera, Buprestidae) in China with keys to genera or species groups
Source: Zookeys. 2020 Apr 13;926:53–72. doi: 10.3897/zookeys.926.48688 (PMC7170971; doi:10.3897/zookeys.926.48688)
Supplement: XML Treatment for Spathius labdacus [file zookeys.926.48688-treatment3.xml]

<!DOCTYPE tp:taxon-treatment
  PUBLIC "-//TaxonX//DTD Taxonomic Treatment Publishing DTD v0 20100105//EN" "tax-treatment-NSO.dtd">
<tp:taxon-treatment xmlns:tp="http://www.plazi.org/taxpub"><tp:treatment-meta><kwd-group><label>Taxon classification</label><kwd><named-content xmlns:xlink="http://www.w3.org/1999/xlink" content-type="kingdom">Animalia</named-content></kwd><kwd><named-content xmlns:xlink="http://www.w3.org/1999/xlink" content-type="order">Hymenoptera</named-content></kwd><kwd><named-content xmlns:xlink="http://www.w3.org/1999/xlink" content-type="family">Braconidae</named-content></kwd></kwd-group><mixed-citation publication-type="journal"><person-group><name><surname>Cao</surname><given-names>Liang Ming</given-names></name><name><surname>van Achterberg</surname><given-names>Cornelis</given-names></name><name><surname>Tang</surname><given-names>Yan Long</given-names></name><name><surname>Yang</surname><given-names>Zhong Qi</given-names></name><name><surname>Wang</surname><given-names>Xiao Yi</given-names></name><name><surname>Cao</surname><given-names>Tian Wen</given-names></name></person-group><article-title>Redescriptions of two parasitoids, <italic><tp:taxon-name><tp:taxon-name-part taxon-name-part-type="genus" reg="Metapelma">Metapelma</tp:taxon-name-part> <tp:taxon-name-part taxon-name-part-type="species" reg="beijingense">beijingense</tp:taxon-name-part></tp:taxon-name></italic> Yang (<tp:taxon-name><tp:taxon-name-part taxon-name-part-type="order">Hymenoptera</tp:taxon-name-part></tp:taxon-name>, <tp:taxon-name><tp:taxon-name-part taxon-name-part-type="family">Eupelmidae</tp:taxon-name-part></tp:taxon-name>) and <italic><tp:taxon-name><tp:taxon-name-part taxon-name-part-type="genus" reg="Spathius">Spathius</tp:taxon-name-part> <tp:taxon-name-part taxon-name-part-type="species" reg="ochus">ochus</tp:taxon-name-part></tp:taxon-name></italic> Nixon (<tp:taxon-name><tp:taxon-name-part taxon-name-part-type="order">Hymenoptera</tp:taxon-name-part></tp:taxon-name>, <tp:taxon-name><tp:taxon-name-part taxon-name-part-type="family">Braconidae</tp:taxon-name-part></tp:taxon-name>), parasitizing <italic><tp:taxon-name><tp:taxon-name-part taxon-name-part-type="genus" reg="Coraebus">Coraebus</tp:taxon-name-part> <tp:taxon-name-part taxon-name-part-type="species" reg="cavifrons">cavifrons</tp:taxon-name-part></tp:taxon-name></italic> Descarpentries &amp; Villiers (<tp:taxon-name><tp:taxon-name-part taxon-name-part-type="order">Coleoptera</tp:taxon-name-part></tp:taxon-name>, <tp:taxon-name><tp:taxon-name-part taxon-name-part-type="family">Buprestidae</tp:taxon-name-part></tp:taxon-name>) in China with keys to genera or species groups</article-title><source>Zookeys</source><day>13</day><month>4</month><year>2020</year><volume>926</volume><fpage>53</fpage><lpage>72</lpage><pub-id pub-id-type="doi">10.3897/zookeys.926.48688</pub-id></mixed-citation></tp:treatment-meta><tp:nomenclature><tp:taxon-name><object-id xmlns:xlink="http://www.w3.org/1999/xlink" content-type="arpha" xlink:type="simple">78BDE61A-09B0-53B4-8907-72C55FEE774C</object-id>
            <tp:taxon-name-part taxon-name-part-type="genus" reg="Spathius">Spathius</tp:taxon-name-part>
            <tp:taxon-name-part taxon-name-part-type="species" reg="labdacus">labdacus</tp:taxon-name-part>
                      </tp:taxon-name><tp:taxon-authority>-group (sensu Nixon 1939)</tp:taxon-authority></tp:nomenclature><tp:treatment-sec sec-type="Main history" id="SECID0ECXAG"><title>Main history</title><p><bold>of <italic><tp:taxon-name><tp:taxon-name-part taxon-name-part-type="genus" reg="Spathius">S.</tp:taxon-name-part> <tp:taxon-name-part taxon-name-part-type="species" reg="labdacus">labdacus</tp:taxon-name-part></tp:taxon-name></italic>-group.</bold><xref ref-type="bibr" rid="B21">Nixon (1939)</xref> described the first species of this group, <italic><tp:taxon-name><tp:taxon-name-part taxon-name-part-type="genus" reg="Spathius">S.</tp:taxon-name-part> <tp:taxon-name-part taxon-name-part-type="species" reg="labdacus">labdacus</tp:taxon-name-part></tp:taxon-name></italic> from Coimbatore in South India, with its host as the cotton stem weevil, <italic><tp:taxon-name><tp:taxon-name-part taxon-name-part-type="genus" reg="Pempheres">Pempheres</tp:taxon-name-part> <tp:taxon-name-part taxon-name-part-type="species" reg="affinis">affinis</tp:taxon-name-part></tp:taxon-name></italic> (Faust). <xref ref-type="bibr" rid="B20">Nixon (1943)</xref> keyed the three described species of this group, with two new species, <italic><tp:taxon-name><tp:taxon-name-part taxon-name-part-type="genus" reg="Spathius">S.</tp:taxon-name-part> <tp:taxon-name-part taxon-name-part-type="species" reg="tereus">tereus</tp:taxon-name-part></tp:taxon-name></italic> Nixon from Philippines and <italic><tp:taxon-name><tp:taxon-name-part taxon-name-part-type="genus" reg="Spathius">S.</tp:taxon-name-part> <tp:taxon-name-part taxon-name-part-type="species" reg="ochus">ochus</tp:taxon-name-part></tp:taxon-name></italic> Nixon from Malaya and the Philippines. <xref ref-type="bibr" rid="B7">Chao (1957)</xref> redescribed <italic><tp:taxon-name><tp:taxon-name-part taxon-name-part-type="genus" reg="Spathius">S.</tp:taxon-name-part> <tp:taxon-name-part taxon-name-part-type="species" reg="ochus">ochus</tp:taxon-name-part></tp:taxon-name></italic> and synonymized <italic><tp:taxon-name><tp:taxon-name-part taxon-name-part-type="genus" reg="Spathius">S.</tp:taxon-name-part> <tp:taxon-name-part taxon-name-part-type="species" reg="tereus">tereus</tp:taxon-name-part></tp:taxon-name></italic> with <italic><tp:taxon-name><tp:taxon-name-part taxon-name-part-type="genus" reg="Spathius">S.</tp:taxon-name-part> <tp:taxon-name-part taxon-name-part-type="species" reg="ochus">ochus</tp:taxon-name-part></tp:taxon-name></italic>. <xref ref-type="bibr" rid="B8">Chao (1978)</xref> described <italic><tp:taxon-name><tp:taxon-name-part taxon-name-part-type="genus" reg="Spathius">S.</tp:taxon-name-part> <tp:taxon-name-part taxon-name-part-type="species" reg="deplanatus">deplanatus</tp:taxon-name-part></tp:taxon-name></italic> Chao and keyed <italic><tp:taxon-name><tp:taxon-name-part taxon-name-part-type="genus" reg="Spathius">S.</tp:taxon-name-part> <tp:taxon-name-part taxon-name-part-type="species" reg="ochus">ochus</tp:taxon-name-part></tp:taxon-name></italic> Nixon and <italic><tp:taxon-name><tp:taxon-name-part taxon-name-part-type="genus" reg="Spathius">S.</tp:taxon-name-part> <tp:taxon-name-part taxon-name-part-type="species" reg="deplanatus">deplanatus</tp:taxon-name-part></tp:taxon-name></italic> Chao. <xref ref-type="bibr" rid="B4">Belokobylskij (2003)</xref> included <italic><tp:taxon-name><tp:taxon-name-part taxon-name-part-type="genus" reg="Spathius">S.</tp:taxon-name-part> <tp:taxon-name-part taxon-name-part-type="species" reg="alexandri">alexandri</tp:taxon-name-part></tp:taxon-name></italic> Belokobylskij, <italic><tp:taxon-name><tp:taxon-name-part taxon-name-part-type="genus" reg="Spathius">S.</tp:taxon-name-part> <tp:taxon-name-part taxon-name-part-type="species" reg="polonicus">polonicus</tp:taxon-name-part></tp:taxon-name></italic> Niezabitowski, and <italic><tp:taxon-name><tp:taxon-name-part taxon-name-part-type="genus" reg="Spathius">S.</tp:taxon-name-part> <tp:taxon-name-part taxon-name-part-type="species" reg="udaegae">udaegae</tp:taxon-name-part></tp:taxon-name></italic> Belokobylskij. <xref ref-type="bibr" rid="B5">Belokobylskij and Maeto (2009)</xref> reviewed and keyed Japanese species, described <italic><tp:taxon-name><tp:taxon-name-part taxon-name-part-type="genus" reg="Spathius">S.</tp:taxon-name-part> <tp:taxon-name-part taxon-name-part-type="species" reg="parochus">parochus</tp:taxon-name-part></tp:taxon-name></italic> Belokobylskij &amp; Maeto and <italic><tp:taxon-name><tp:taxon-name-part taxon-name-part-type="genus" reg="Spathius">S.</tp:taxon-name-part> <tp:taxon-name-part taxon-name-part-type="species" reg="tsukubaensis">tsukubaensis</tp:taxon-name-part></tp:taxon-name></italic> Belokobylskij &amp; Maeto. <xref ref-type="bibr" rid="B24">Tang et al. (2015)</xref> included and keyed <italic><tp:taxon-name><tp:taxon-name-part taxon-name-part-type="genus" reg="Spathius">S.</tp:taxon-name-part> <tp:taxon-name-part taxon-name-part-type="species" reg="deplanatus">deplanatus</tp:taxon-name-part></tp:taxon-name></italic>, <italic><tp:taxon-name><tp:taxon-name-part taxon-name-part-type="genus" reg="Spathius">S.</tp:taxon-name-part> <tp:taxon-name-part taxon-name-part-type="species" reg="ochus">ochus</tp:taxon-name-part></tp:taxon-name></italic>, and <italic><tp:taxon-name><tp:taxon-name-part taxon-name-part-type="genus" reg="Spathius">S.</tp:taxon-name-part> <tp:taxon-name-part taxon-name-part-type="species" reg="parochus">parochus</tp:taxon-name-part></tp:taxon-name></italic> as members of the <italic><tp:taxon-name><tp:taxon-name-part taxon-name-part-type="genus" reg="Spathius">S.</tp:taxon-name-part> <tp:taxon-name-part taxon-name-part-type="species" reg="labdacus">labdacus</tp:taxon-name-part></tp:taxon-name></italic>-group in China.</p><p>The species group is now represented by eight valid species, namely <italic><tp:taxon-name><tp:taxon-name-part taxon-name-part-type="genus" reg="Spathius">S.</tp:taxon-name-part> <tp:taxon-name-part taxon-name-part-type="species" reg="alexandri">alexandri</tp:taxon-name-part></tp:taxon-name></italic> Belokobylskij, <italic><tp:taxon-name><tp:taxon-name-part taxon-name-part-type="genus" reg="Spathius">S.</tp:taxon-name-part> <tp:taxon-name-part taxon-name-part-type="species" reg="deplanatus">deplanatus</tp:taxon-name-part></tp:taxon-name></italic> Chao, <italic><tp:taxon-name><tp:taxon-name-part taxon-name-part-type="genus" reg="Spathius">S.</tp:taxon-name-part> <tp:taxon-name-part taxon-name-part-type="species" reg="labdacus">labdacus</tp:taxon-name-part></tp:taxon-name></italic> Nixon, <italic><tp:taxon-name><tp:taxon-name-part taxon-name-part-type="genus" reg="Spathius">S.</tp:taxon-name-part> <tp:taxon-name-part taxon-name-part-type="species" reg="ochus">ochus</tp:taxon-name-part></tp:taxon-name></italic> Nixon, <italic><tp:taxon-name><tp:taxon-name-part taxon-name-part-type="genus" reg="Spathius">S.</tp:taxon-name-part> <tp:taxon-name-part taxon-name-part-type="species" reg="parochus">parochus</tp:taxon-name-part></tp:taxon-name></italic> Belokobylskij &amp; Maeto, <italic><tp:taxon-name><tp:taxon-name-part taxon-name-part-type="genus" reg="Spathius">S.</tp:taxon-name-part> <tp:taxon-name-part taxon-name-part-type="species" reg="polonicus">polonicus</tp:taxon-name-part></tp:taxon-name></italic> Niezabitowski, <italic><tp:taxon-name><tp:taxon-name-part taxon-name-part-type="genus" reg="Spathius">S.</tp:taxon-name-part> <tp:taxon-name-part taxon-name-part-type="species" reg="tsukubaensis">tsukubaensis</tp:taxon-name-part></tp:taxon-name></italic> Belokobylskij &amp; Maeto, and <italic><tp:taxon-name><tp:taxon-name-part taxon-name-part-type="genus" reg="Spathius">S.</tp:taxon-name-part> <tp:taxon-name-part taxon-name-part-type="species" reg="udaegae">udaegae</tp:taxon-name-part></tp:taxon-name></italic> Belokobylskij.</p></tp:treatment-sec><tp:treatment-sec sec-type="Recognition" id="SECID0E4BBG"><title>Recognition.</title><p>Body slightly depressed to distinctly depressed dorso-ventrally. Eyes obliquely placed, transverse diameter usually longer than length of temple. Gena smooth. Vertex, face, and temple usually sculptured. Pronotal carina free, distinct, prominent or sharp. Setae on mesoscutum sparse and erect, posteriorly mesoscutum always with raised rugosity. Propodeum elongate, medio-longitudinal carina 0.5–1.0× anterior fork of areola. Forewing strongly infuscated, subbasal cell distinctly constricted just beyond middle and crossed by a broad subhyaline fascia at its narrowest part, base of marginal cell with an oblong subhyaline spot, a broad subhyaline fascia from base of pterostigma to posterior margin of wing. Hind coxa simple, hind femur narrowed basally. First metasomal tergite densely rugulose with short rugulae, tergite 2+3 evenly shagreened all over. Ovipositor sheath less than, equal to or longer than metasoma.</p></tp:treatment-sec><ref-list><ref id="B21"><mixed-citation xmlns:xlink="http://www.w3.org/1999/xlink" xlink:type="simple"><person-group><name name-style="western"><surname>Nixon</surname><given-names>GEJ</given-names></name></person-group> (<year>1939</year>) <article-title>New species of <tp:taxon-name><tp:taxon-name-part taxon-name-part-type="family">Braconidae</tp:taxon-name-part></tp:taxon-name> (<tp:taxon-name><tp:taxon-name-part taxon-name-part-type="order">Hymenoptera</tp:taxon-name-part></tp:taxon-name>).</article-title><source>Bulletin of Entomological Research</source><volume>30</volume>: <fpage>119</fpage>–<lpage>128</lpage>. <ext-link xlink:type="simple" ext-link-type="doi" xlink:href="10.1017/S0007485300004430">https://doi.org/10.1017/S0007485300004430</ext-link></mixed-citation></ref><ref id="B20"><mixed-citation xmlns:xlink="http://www.w3.org/1999/xlink" xlink:type="simple"><person-group><name name-style="western"><surname>Nixon</surname><given-names>GEJ</given-names></name></person-group> (<year>1943</year>) <article-title>A revision of the <tp:taxon-name><tp:taxon-name-part taxon-name-part-type="subfamily">Spathiinae</tp:taxon-name-part></tp:taxon-name> of the old world (<tp:taxon-name><tp:taxon-name-part taxon-name-part-type="order">Hymenoptera</tp:taxon-name-part></tp:taxon-name>, <tp:taxon-name><tp:taxon-name-part taxon-name-part-type="family">Braconidae</tp:taxon-name-part></tp:taxon-name>).</article-title><source>Transactions of the Royal Entomological Society of London</source><volume>93</volume>(<issue>2</issue>): <fpage>173</fpage>–<lpage>495</lpage>. <ext-link xlink:type="simple" ext-link-type="doi" xlink:href="10.1111/j.1365-2311.1943.tb00434.x">https://doi.org/10.1111/j.1365-2311.1943.tb00434.x</ext-link></mixed-citation></ref><ref id="B7"><mixed-citation xmlns:xlink="http://www.w3.org/1999/xlink" xlink:type="simple"><person-group><name name-style="western"><surname>Chao</surname><given-names>HF</given-names></name></person-group> (<year>1957</year>) <article-title>On south-eastern Chinese braconid-flies of the subfamily <tp:taxon-name><tp:taxon-name-part taxon-name-part-type="subfamily">Spathinae</tp:taxon-name-part></tp:taxon-name> (<tp:taxon-name><tp:taxon-name-part taxon-name-part-type="family">Braconidae</tp:taxon-name-part></tp:taxon-name>).</article-title><source>Transactions of the Fujian Agricultural College</source><volume>4</volume>: <fpage>1</fpage>–<lpage>18</lpage>.</mixed-citation></ref><ref id="B8"><mixed-citation xmlns:xlink="http://www.w3.org/1999/xlink" xlink:type="simple"><person-group><name name-style="western"><surname>Chao</surname><given-names>HF</given-names></name></person-group> (<year>1978</year>) <article-title>A study on Chinese braconid wasps of the tribe <tp:taxon-name><tp:taxon-name-part taxon-name-part-type="tribe">Spathiini</tp:taxon-name-part></tp:taxon-name> (<tp:taxon-name><tp:taxon-name-part taxon-name-part-type="order">Hymenoptera</tp:taxon-name-part></tp:taxon-name>, <tp:taxon-name><tp:taxon-name-part taxon-name-part-type="family">Braconidae</tp:taxon-name-part></tp:taxon-name>, <tp:taxon-name><tp:taxon-name-part taxon-name-part-type="subfamily">Doryctinae</tp:taxon-name-part></tp:taxon-name>).</article-title><source>Acta Entomologica Sinica</source><volume>21</volume>: <fpage>173</fpage>–<lpage>184</lpage>.</mixed-citation></ref><ref id="B4"><mixed-citation xmlns:xlink="http://www.w3.org/1999/xlink" xlink:type="simple"><person-group><name name-style="western"><surname>Belokobylskij</surname><given-names>SA</given-names></name></person-group> (<year>2003</year>) <article-title>The species of the genus <italic><tp:taxon-name><tp:taxon-name-part taxon-name-part-type="genus">Spathius</tp:taxon-name-part></tp:taxon-name></italic> Nees, 1818 (<tp:taxon-name><tp:taxon-name-part taxon-name-part-type="order">Hymenoptera</tp:taxon-name-part></tp:taxon-name>: <tp:taxon-name><tp:taxon-name-part taxon-name-part-type="family">Braconidae</tp:taxon-name-part></tp:taxon-name>: <tp:taxon-name><tp:taxon-name-part taxon-name-part-type="subfamily">Doryctinae</tp:taxon-name-part></tp:taxon-name>) not included in the monograph by Nixon (1943).</article-title><source>Annales Zoologici</source><volume>53</volume>(<issue>3</issue>): <fpage>347</fpage>–<lpage>488</lpage>.</mixed-citation></ref><ref id="B5"><mixed-citation xmlns:xlink="http://www.w3.org/1999/xlink" xlink:type="simple"><person-group><name name-style="western"><surname>Belokobylskij</surname><given-names>SA</given-names></name><name name-style="western"><surname>Maeto</surname><given-names>K</given-names></name></person-group> (<year>2009</year>) <source><tp:taxon-name><tp:taxon-name-part taxon-name-part-type="subfamily">Doryctinae</tp:taxon-name-part></tp:taxon-name> (<tp:taxon-name><tp:taxon-name-part taxon-name-part-type="order">Hymenoptera</tp:taxon-name-part></tp:taxon-name>, <tp:taxon-name><tp:taxon-name-part taxon-name-part-type="family">Braconidae</tp:taxon-name-part></tp:taxon-name>) of Japan (Fauna Mundi. Vol. 1).</source><publisher-name>Warshawska Drukarnia Naukowa</publisher-name>, <publisher-loc>Warszawa</publisher-loc>, <size units="page">806 pp</size>. <ext-link xlink:type="simple" ext-link-type="doi" xlink:href="10.3161/067.058.0107">https://doi.org/10.3161/067.058.0107</ext-link></mixed-citation></ref><ref id="B24"><mixed-citation xmlns:xlink="http://www.w3.org/1999/xlink" xlink:type="simple"><person-group><name name-style="western"><surname>Tang</surname><given-names>P</given-names></name><name name-style="western"><surname>Belokobylskij</surname><given-names>SA</given-names></name><name name-style="western"><surname>Chen</surname><given-names>XX</given-names></name></person-group> (<year>2015</year>) <article-title><italic><tp:taxon-name><tp:taxon-name-part taxon-name-part-type="genus">Spathius</tp:taxon-name-part></tp:taxon-name></italic> Nees, 1818 (<tp:taxon-name><tp:taxon-name-part taxon-name-part-type="order">Hymenoptera</tp:taxon-name-part></tp:taxon-name>: <tp:taxon-name><tp:taxon-name-part taxon-name-part-type="family">Braconidae</tp:taxon-name-part></tp:taxon-name>, <tp:taxon-name><tp:taxon-name-part taxon-name-part-type="subfamily">Doryctinae</tp:taxon-name-part></tp:taxon-name>) from China with a key to species.</article-title><source>Zootaxa</source><volume>3960</volume>: <fpage>1</fpage>–<lpage>132</lpage>. <ext-link xlink:type="simple" ext-link-type="doi" xlink:href="10.11646/zootaxa.3960.1.1">https://doi.org/10.11646/zootaxa.3960.1.1</ext-link></mixed-citation></ref></ref-list></tp:taxon-treatment>
