# Supplementary material for: Redescriptions of two parasitoids, Metapelma beijingense Yang (Hymenoptera, Eupelmidae) and Spathius ochus Nixon (Hymenoptera, Braconidae), parasitizing Coraebus cavifrons Descarpentries & Villiers (Coleoptera, Buprestidae) in China with keys to genera or species groups
Source: Zookeys. 2020 Apr 13;926:53–72. doi: 10.3897/zookeys.926.48688 (PMC7170971; doi:10.3897/zookeys.926.48688)
Supplement: XML Treatment for Spathius ochus [file zookeys.926.48688-treatment4.xml]

<!DOCTYPE tp:taxon-treatment
  PUBLIC "-//TaxonX//DTD Taxonomic Treatment Publishing DTD v0 20100105//EN" "tax-treatment-NSO.dtd">
<tp:taxon-treatment xmlns:tp="http://www.plazi.org/taxpub"><tp:treatment-meta><kwd-group><label>Taxon classification</label><kwd><named-content xmlns:xlink="http://www.w3.org/1999/xlink" content-type="kingdom">Animalia</named-content></kwd><kwd><named-content xmlns:xlink="http://www.w3.org/1999/xlink" content-type="order">Hymenoptera</named-content></kwd><kwd><named-content xmlns:xlink="http://www.w3.org/1999/xlink" content-type="family">Braconidae</named-content></kwd></kwd-group><mixed-citation publication-type="journal"><person-group><name><surname>Cao</surname><given-names>Liang Ming</given-names></name><name><surname>van Achterberg</surname><given-names>Cornelis</given-names></name><name><surname>Tang</surname><given-names>Yan Long</given-names></name><name><surname>Yang</surname><given-names>Zhong Qi</given-names></name><name><surname>Wang</surname><given-names>Xiao Yi</given-names></name><name><surname>Cao</surname><given-names>Tian Wen</given-names></name></person-group><article-title>Redescriptions of two parasitoids, <italic><tp:taxon-name><tp:taxon-name-part taxon-name-part-type="genus" reg="Metapelma">Metapelma</tp:taxon-name-part> <tp:taxon-name-part taxon-name-part-type="species" reg="beijingense">beijingense</tp:taxon-name-part></tp:taxon-name></italic> Yang (<tp:taxon-name><tp:taxon-name-part taxon-name-part-type="order">Hymenoptera</tp:taxon-name-part></tp:taxon-name>, <tp:taxon-name><tp:taxon-name-part taxon-name-part-type="family">Eupelmidae</tp:taxon-name-part></tp:taxon-name>) and <italic><tp:taxon-name><tp:taxon-name-part taxon-name-part-type="genus" reg="Spathius">Spathius</tp:taxon-name-part> <tp:taxon-name-part taxon-name-part-type="species" reg="ochus">ochus</tp:taxon-name-part></tp:taxon-name></italic> Nixon (<tp:taxon-name><tp:taxon-name-part taxon-name-part-type="order">Hymenoptera</tp:taxon-name-part></tp:taxon-name>, <tp:taxon-name><tp:taxon-name-part taxon-name-part-type="family">Braconidae</tp:taxon-name-part></tp:taxon-name>), parasitizing <italic><tp:taxon-name><tp:taxon-name-part taxon-name-part-type="genus" reg="Coraebus">Coraebus</tp:taxon-name-part> <tp:taxon-name-part taxon-name-part-type="species" reg="cavifrons">cavifrons</tp:taxon-name-part></tp:taxon-name></italic> Descarpentries &amp; Villiers (<tp:taxon-name><tp:taxon-name-part taxon-name-part-type="order">Coleoptera</tp:taxon-name-part></tp:taxon-name>, <tp:taxon-name><tp:taxon-name-part taxon-name-part-type="family">Buprestidae</tp:taxon-name-part></tp:taxon-name>) in China with keys to genera or species groups</article-title><source>Zookeys</source><day>13</day><month>4</month><year>2020</year><volume>926</volume><fpage>53</fpage><lpage>72</lpage><pub-id pub-id-type="doi">10.3897/zookeys.926.48688</pub-id></mixed-citation></tp:treatment-meta><tp:nomenclature><tp:taxon-name><object-id xmlns:xlink="http://www.w3.org/1999/xlink" content-type="arpha" xlink:type="simple">9E531062-9A35-5485-8BCA-BDE05A155682</object-id>
            <tp:taxon-name-part taxon-name-part-type="genus" reg="Spathius">Spathius</tp:taxon-name-part>
            <tp:taxon-name-part taxon-name-part-type="species" reg="ochus">ochus</tp:taxon-name-part>
          </tp:taxon-name><tp:taxon-authority>Nixon, 1943</tp:taxon-authority><xref ref-type="fig" rid="F6">Figures 6</xref><xref ref-type="fig" rid="F7">, 7</xref><xref ref-type="fig" rid="F8">, 8</xref><tp:nomenclature-citation-list><tp:nomenclature-citation><tp:taxon-name>
                <tp:taxon-name-part taxon-name-part-type="genus" reg="Spathius">Spathius</tp:taxon-name-part> <tp:taxon-name-part taxon-name-part-type="species" reg="ochus">ochus</tp:taxon-name-part></tp:taxon-name><comment><xref ref-type="bibr" rid="B20">Nixon 1943</xref>: 372; <xref ref-type="bibr" rid="B7">Chao 1957</xref>: 13; <xref ref-type="bibr" rid="B23">Shenefelt and Marsh 1976</xref>: 1410; <xref ref-type="bibr" rid="B8">Chao 1978</xref>: 180; <xref ref-type="bibr" rid="B9">Chen and Shi 2004</xref>: 150; Yuet al. 2012; <xref ref-type="bibr" rid="B24">Tang et al. 2015</xref>: 79.</comment></tp:nomenclature-citation></tp:nomenclature-citation-list></tp:nomenclature><tp:treatment-sec sec-type="material" id="SECID0EXEBG"><title>Material.</title><p>71♀♀, 5♂♂, China, Guizhou Province, Zunyi City, <named-content xmlns:xlink="http://www.w3.org/1999/xlink" content-type="dwc:verbatimCoordinates" xlink:type="simple"><named-content content-type="geo-json" specific-use="{&#34;type&#34;:&#34;Point&#34;,&#34;coordinates&#34;:[106.911192,27.698586]}" id="NCID0EAFBG" xlink:type="simple">27°41'54.91"N, 106°54'40.29"E</named-content></named-content>, collected 10.v.2015 pupae from carcass of <italic><tp:taxon-name><tp:taxon-name-part taxon-name-part-type="genus" reg="Coraebus">Coraebus</tp:taxon-name-part> <tp:taxon-name-part taxon-name-part-type="species" reg="cavifrons">cavifrons</tp:taxon-name-part></tp:taxon-name></italic> Descarpentries &amp; Villiers under bark of dead <italic><tp:taxon-name><tp:taxon-name-part taxon-name-part-type="genus" reg="Symplocos">Symplocos</tp:taxon-name-part> <tp:taxon-name-part taxon-name-part-type="species" reg="stellaris">stellaris</tp:taxon-name-part></tp:taxon-name></italic> Brand, emerged into adults 15–20.v.2015, Tang Yan Long.</p></tp:treatment-sec><tp:treatment-sec sec-type="redescription" id="SECID0E2FBG"><title>Redescription.</title><p><bold>Female.</bold> Body length 4.1–4.6 mm (Fig. <xref ref-type="fig" rid="F6">6A</xref>), forewing length 3.1–3.2 mm.</p><p><bold><italic>Color</italic>.</bold> Body generally brown (Fig. <xref ref-type="fig" rid="F6">6A</xref>). Head yellowish brown, basal half of antenna yellow, its apical half brown; pronotum, mesoscutum, propodeum, petiole and legs (except tarsi) dark brown; scutellum, axilla, metanotum, mesosternum, metasoma except first tergite, and telotarsus black; basal half of basitarsus white, and remainder of tarsus yellow. Fore wing distinctly infuscate, with several subhyaline spots and strips, apical 2/3 pterostigma dark brown, veins brown; hind wing subhyaline. Ovipositor sheath pale brown in basal 3/5, yellow in next 1/5 and dark 1/5 apically.</p><fig id="F6" position="float" orientation="portrait"><object-id xmlns:xlink="http://www.w3.org/1999/xlink" content-type="doi" xlink:type="simple">10.3897/zookeys.926.48688.figure6</object-id><object-id xmlns:xlink="http://www.w3.org/1999/xlink" content-type="arpha" xlink:type="simple">E54853D1-7FA5-5F32-8966-47E4F82CF051</object-id><label>Figure 6.</label><caption><p><italic><tp:taxon-name><tp:taxon-name-part taxon-name-part-type="genus" reg="Spathius">Spathius</tp:taxon-name-part> <tp:taxon-name-part taxon-name-part-type="species" reg="ochus">ochus</tp:taxon-name-part></tp:taxon-name></italic> Nixon, ♀, China, Guizhou. <bold>A</bold> Habitus, lateral aspect <bold>B</bold> head, dorsal aspect <bold>C</bold> head, anterior aspect <bold>D</bold> antennae, lateral aspect <bold>E</bold> mesosoma, dorsal aspect.</p></caption><graphic xmlns:xlink="http://www.w3.org/1999/xlink" xlink:href="zookeys-926-053-g006.jpg" position="float" orientation="portrait" xlink:type="simple" id="oo_399819.jpg"><uri content-type="original_file" xlink:type="simple">https://binary.pensoft.net/fig/399819</uri></graphic></fig><p><bold><italic>Head</italic>.</bold> Median length 0.8× of its width in dorsal view; with transverse striae. Length between posterior margin of lateral ocellus and occipital carina 1/2 of length of head in dorsal view; occipital carina distinct, median portion concave, reversed V-shaped; length of eye: length of temple in dorsal view = 11: 14 (Fig. <xref ref-type="fig" rid="F6">6B</xref>); eyes rather large (Fig. <xref ref-type="fig" rid="F7">7A</xref>); <abbrev xmlns:xlink="http://www.w3.org/1999/xlink" xlink:title="ocellar-ocular line" id="ABBRID0EDIBG" xlink:type="simple">OOL</abbrev>: <abbrev xmlns:xlink="http://www.w3.org/1999/xlink" xlink:title="ocellar diameter" id="ABBRID0EHIBG" xlink:type="simple">OD</abbrev>: <abbrev xmlns:xlink="http://www.w3.org/1999/xlink" xlink:title="postocellar line" id="ABBRID0ELIBG" xlink:type="simple">POL</abbrev> = 3: 2: 1.Width of head 1.2× height in anterior view and width of face 1.1× height of eye; clypeus with transverse thin carina, face covered with sparse white setae; malar space 0.4× height of eye; height of clypeus 0.4× its width, exterior margin of clypeus slightly concave; length of maxillary palp 0.6× head width, 1.5× height of eye and 3.2× length of malar space; hypoclypeal depression deeply concave (Fig. <xref ref-type="fig" rid="F6">6C</xref>); antennae 36-segmented, scape 1/3 length of first flagellar segment, and 0.65× its maximum width; first flagellar segment 7.5× its maximum width, 1.3× as long as second segment; last antennal segment acute (Fig. <xref ref-type="fig" rid="F6">6D</xref>).</p><p><bold><italic>Mesosoma</italic>.</bold> Length of mesosoma 2.4–4.0× its height in lateral view; pronotal keel fine, weak, with fine posterior branches, mesoscutum distinctly roundly elevated above pronotum. In dorsal view pronotum with parallel longitudinal carina bilaterally, median length of mesoscutum equal to its maximum width; mesoscutum finely granulate; notauli deep and middle of mesoscutum with two parallel longitudinal carinae, between with six transverse carinae. Anterior 1/3 of mesopleuron near pronotum and tegula with short rugae and white setae, posterior 2/3 with scaly sculpture. Scutellum apical 2/3 of scutellum finely granulate; scutellar sulcus 0.3× as long as scutellum, with 7–9 longitudinal carinae and separated small depressions. Metanotum narrow, medially concave, with 9 or 10 longitudinal carinae, propodeum weakly oblique posteriorly, 1.2× longer than its apical width, 0.5× petiole, medio-longitudinal carina bifurcates at basal 1/3 of propodeum, posterior half of propodeum with irregular carinae (Figs <xref ref-type="fig" rid="F6">6E</xref>, <xref ref-type="fig" rid="F7">7B</xref>).</p><p><bold><italic>Legs</italic>.</bold> Fore femur 0.8× length of tibia and 3.6× its maximum width, fore tibia 6.5× longer than wide, outside with a row of spines and apex with comb of spines, ratio of fore tarsal segments I–V = 20: 10: 7: 5: 6; mid femur 0.7× length of tibia, ratio of mid tarsal segments I–V = 10: 6: 5: 4: 8; hind coxa simple, hind femur 2.5× longer than wide, 0.7× as long as hind tibia, ratio of hind tarsal segments I–V =18: 9: 6: 4: 8.</p><p><bold><italic>Wings</italic>.</bold> Forewing 3.5× its width; pterostigma 3.5× its maximum width; 1–R1 1.25× pterostigma, r originate from middle of pterostigma; SR1 7.2× longer than r, straightly extending to wing margin; r nearly 1/4 of 2–SR, cu-a perpendicular to CU1, m–cu enters second submarginal cell; meeting point of 2–SR, 2–M and 2–SR+M weak, veins reduced; 1–SR+M straight, 1–SR 1/4 length of 1–M; M+CU1 distinctly curved, apical subbasal cell narrow and elongate, r–m unsclerotized, hardly invisible; 3–M and CU1a reaching wing margin. Length of hind wing 4.5× its width, m-cu and SR pigmented (Fig. <xref ref-type="fig" rid="F7">7E</xref>).</p><fig id="F7" position="float" orientation="portrait"><object-id xmlns:xlink="http://www.w3.org/1999/xlink" content-type="doi" xlink:type="simple">10.3897/zookeys.926.48688.figure7</object-id><object-id xmlns:xlink="http://www.w3.org/1999/xlink" content-type="arpha" xlink:type="simple">9701E499-7412-5B13-BEF6-4720BFD1615F</object-id><label>Figure 7.</label><caption><p><italic><tp:taxon-name><tp:taxon-name-part taxon-name-part-type="genus" reg="Spathius">Spathius</tp:taxon-name-part> <tp:taxon-name-part taxon-name-part-type="species" reg="ochus">ochus</tp:taxon-name-part></tp:taxon-name></italic> Nixon, ♀, China, Guizhou. <bold>A</bold> Head, lateral aspect <bold>B</bold> metasoma, lateral aspect <bold>C</bold> metasoma, lateral aspect <bold>D</bold> metasoma, lateral aspect <bold>E</bold> wings.</p></caption><graphic xmlns:xlink="http://www.w3.org/1999/xlink" xlink:href="zookeys-926-053-g007.jpg" position="float" orientation="portrait" xlink:type="simple" id="oo_399820.jpg"><uri content-type="original_file" xlink:type="simple">https://binary.pensoft.net/fig/399820</uri></graphic></fig><p><bold><italic>Metasoma</italic>.</bold> First tergite 3.5–3.9× longer than its maximum apical width in dorsal view, with regular longitudinal carinae; in lateral view first tergite slender and 1.5–1.7× as long as propodeum, spiracular tubercles located at basal third, laterally with erect white long setae; tergites 2–4 densely granulate; fifth and sixth tergites smooth. Length of visible setose part of ovipositor sheath 0.7–0.8× length of metasoma, 0.85× length of fore wing, and 0.6× length of body (Fig. <xref ref-type="fig" rid="F7">7C, D</xref>).</p><p><bold>Male.</bold> Body length 4.0–4.2 mm, forewing 2.7 mm (Fig. <xref ref-type="fig" rid="F8">8</xref>), otherwise similar to female.</p><fig id="F8" position="float" orientation="portrait"><object-id xmlns:xlink="http://www.w3.org/1999/xlink" content-type="doi" xlink:type="simple">10.3897/zookeys.926.48688.figure8</object-id><object-id xmlns:xlink="http://www.w3.org/1999/xlink" content-type="arpha" xlink:type="simple">E2F61F6D-4BD6-5B13-AFDA-E762EE0D8E72</object-id><label>Figure 8.</label><caption><p><italic><tp:taxon-name><tp:taxon-name-part taxon-name-part-type="genus" reg="Spathius">Spathius</tp:taxon-name-part> <tp:taxon-name-part taxon-name-part-type="species" reg="ochus">ochus</tp:taxon-name-part></tp:taxon-name></italic> Nixon, ♂, China, Guizhou. <bold>A</bold> Habitus, dorsal aspect <bold>B</bold> head and mesosoma, dorsal aspect <bold>C</bold> head and mesosoma, lateral aspect <bold>D</bold> metasoma, dorsal aspect.</p></caption><graphic xmlns:xlink="http://www.w3.org/1999/xlink" xlink:href="zookeys-926-053-g008.jpg" position="float" orientation="portrait" xlink:type="simple" id="oo_399821.jpg"><uri content-type="original_file" xlink:type="simple">https://binary.pensoft.net/fig/399821</uri></graphic></fig></tp:treatment-sec><tp:treatment-sec sec-type="remarks" id="SECID0ENMBG"><title>Remarks.</title><p>The mesosoma is variably depressed; usually 2.4–2.9× longer than high, but in some specimens up to 3.7–4.0×. Obviously, this character is useless to separate <italic><tp:taxon-name><tp:taxon-name-part taxon-name-part-type="genus" reg="Spathius">S.</tp:taxon-name-part> <tp:taxon-name-part taxon-name-part-type="species" reg="tereus">tereus</tp:taxon-name-part></tp:taxon-name></italic> Nixon, 1943. Therefore, we agree with <xref ref-type="bibr" rid="B7">Chao (1957)</xref> that the latter cannot be separated. <italic><tp:taxon-name><tp:taxon-name-part taxon-name-part-type="genus" reg="Spathius">Spathius</tp:taxon-name-part> <tp:taxon-name-part taxon-name-part-type="species" reg="ochus">ochus</tp:taxon-name-part></tp:taxon-name></italic> is a gregarious koinobiont ectoparasitoid like most other <italic><tp:taxon-name><tp:taxon-name-part taxon-name-part-type="genus" reg="Spathius">Spathius</tp:taxon-name-part></tp:taxon-name></italic>, each buprestid larva can feed 3–9 individuals. From one tree 11 borer larvae were parasitized by 42 individuals of <italic><tp:taxon-name><tp:taxon-name-part taxon-name-part-type="genus" reg="Spathius">S.</tp:taxon-name-part> <tp:taxon-name-part taxon-name-part-type="species" reg="ochus">ochus</tp:taxon-name-part></tp:taxon-name></italic>, together with seven borer larvae were parasitized by <italic><tp:taxon-name><tp:taxon-name-part taxon-name-part-type="genus" reg="Metapelma">M.</tp:taxon-name-part> <tp:taxon-name-part taxon-name-part-type="species" reg="beijingense">beijingense</tp:taxon-name-part></tp:taxon-name></italic> and 34 live buprestid pupae, resulting in a parasitism rate of about 21.2% for <italic><tp:taxon-name><tp:taxon-name-part taxon-name-part-type="genus" reg="Spathius">S.</tp:taxon-name-part> <tp:taxon-name-part taxon-name-part-type="species" reg="ochus">ochus</tp:taxon-name-part></tp:taxon-name></italic>. The sex ratio is about 14:1 (71 females to 5 males).</p><p>The very interesting phenomenon of synparasitism (<xref ref-type="bibr" rid="B25">Tobias 2007</xref>) is shown in Figure <xref ref-type="fig" rid="F2">2D</xref>; one individual of <italic><tp:taxon-name><tp:taxon-name-part taxon-name-part-type="genus" reg="Metapelma">M.</tp:taxon-name-part> <tp:taxon-name-part taxon-name-part-type="species" reg="beijingense">beijingense</tp:taxon-name-part></tp:taxon-name></italic> and four individuals of <italic><tp:taxon-name><tp:taxon-name-part taxon-name-part-type="genus" reg="Spathius">S.</tp:taxon-name-part> <tp:taxon-name-part taxon-name-part-type="species" reg="ochus">ochus</tp:taxon-name-part></tp:taxon-name></italic> were together parasitizing the same woodborer larva. Likely, these two ectoparasitoid species laid their eggs near the host at about the same time, and the larvae did not start fighting each other because the host was large enough to avoid severe food competition. Of course, this is only circumstantial evidence that is in need of corroboration.</p><p>The species is very similar to <italic><tp:taxon-name><tp:taxon-name-part taxon-name-part-type="genus" reg="Spathius">S.</tp:taxon-name-part> <tp:taxon-name-part taxon-name-part-type="species" reg="parochus">parochus</tp:taxon-name-part></tp:taxon-name></italic> Belokobylskij &amp; Maeto and can be recognized with the key below.</p></tp:treatment-sec><tp:treatment-sec><!--Section generated to contain objects referenced in tp:taxon-treatment.--><fig id="F2" position="float" orientation="portrait"><object-id xmlns:xlink="http://www.w3.org/1999/xlink" content-type="doi" xlink:type="simple">10.3897/zookeys.926.48688.figure2</object-id><object-id xmlns:xlink="http://www.w3.org/1999/xlink" content-type="arpha" xlink:type="simple">AC2A9009-8C66-55AD-BD47-9F3C5C4DA9FC</object-id><label>Figure 2.</label><caption><p><bold>A</bold> A mature pupa of <italic><tp:taxon-name><tp:taxon-name-part taxon-name-part-type="genus" reg="Metapelma">Metapelma</tp:taxon-name-part> <tp:taxon-name-part taxon-name-part-type="species" reg="beijingense">beijingense</tp:taxon-name-part></tp:taxon-name></italic> Yang, near the buprestid larva <bold>B</bold> a new pupa of <italic><tp:taxon-name><tp:taxon-name-part taxon-name-part-type="genus" reg="Metapelma">M.</tp:taxon-name-part> <tp:taxon-name-part taxon-name-part-type="species" reg="beijingense">beijingense</tp:taxon-name-part></tp:taxon-name></italic> Yang, with the buprestid larva <bold>C</bold> empty cocoons of <italic><tp:taxon-name><tp:taxon-name-part taxon-name-part-type="genus" reg="Spathius">Spathius</tp:taxon-name-part> <tp:taxon-name-part taxon-name-part-type="species" reg="ochus">ochus</tp:taxon-name-part></tp:taxon-name></italic> Nixon <bold>D</bold> pupa of <italic><tp:taxon-name><tp:taxon-name-part taxon-name-part-type="genus" reg="Metapelma">M.</tp:taxon-name-part> <tp:taxon-name-part taxon-name-part-type="species" reg="beijingense">beijingense</tp:taxon-name-part></tp:taxon-name></italic> Yang and cocoons of <italic><tp:taxon-name><tp:taxon-name-part taxon-name-part-type="genus" reg="Spathius">S.</tp:taxon-name-part> <tp:taxon-name-part taxon-name-part-type="species" reg="ochus">ochus</tp:taxon-name-part></tp:taxon-name></italic> Nixon showing synparasitism.</p></caption><graphic xmlns:xlink="http://www.w3.org/1999/xlink" xlink:href="zookeys-926-053-g002.jpg" position="float" orientation="portrait" xlink:type="simple" id="oo_399815.jpg"><uri content-type="original_file" xlink:type="simple">https://binary.pensoft.net/fig/399815</uri></graphic></fig></tp:treatment-sec><ref-list><ref id="B20"><mixed-citation xmlns:xlink="http://www.w3.org/1999/xlink" xlink:type="simple"><person-group><name name-style="western"><surname>Nixon</surname><given-names>GEJ</given-names></name></person-group> (<year>1943</year>) <article-title>A revision of the <tp:taxon-name><tp:taxon-name-part taxon-name-part-type="subfamily">Spathiinae</tp:taxon-name-part></tp:taxon-name> of the old world (<tp:taxon-name><tp:taxon-name-part taxon-name-part-type="order">Hymenoptera</tp:taxon-name-part></tp:taxon-name>, <tp:taxon-name><tp:taxon-name-part taxon-name-part-type="family">Braconidae</tp:taxon-name-part></tp:taxon-name>).</article-title><source>Transactions of the Royal Entomological Society of London</source><volume>93</volume>(<issue>2</issue>): <fpage>173</fpage>–<lpage>495</lpage>. <ext-link xlink:type="simple" ext-link-type="doi" xlink:href="10.1111/j.1365-2311.1943.tb00434.x">https://doi.org/10.1111/j.1365-2311.1943.tb00434.x</ext-link></mixed-citation></ref><ref id="B7"><mixed-citation xmlns:xlink="http://www.w3.org/1999/xlink" xlink:type="simple"><person-group><name name-style="western"><surname>Chao</surname><given-names>HF</given-names></name></person-group> (<year>1957</year>) <article-title>On south-eastern Chinese braconid-flies of the subfamily <tp:taxon-name><tp:taxon-name-part taxon-name-part-type="subfamily">Spathinae</tp:taxon-name-part></tp:taxon-name> (<tp:taxon-name><tp:taxon-name-part taxon-name-part-type="family">Braconidae</tp:taxon-name-part></tp:taxon-name>).</article-title><source>Transactions of the Fujian Agricultural College</source><volume>4</volume>: <fpage>1</fpage>–<lpage>18</lpage>.</mixed-citation></ref><ref id="B23"><mixed-citation xmlns:xlink="http://www.w3.org/1999/xlink" xlink:type="simple"><person-group><name name-style="western"><surname>Shenefelt</surname><given-names>RD</given-names></name><name name-style="western"><surname>Marsh</surname><given-names>PM</given-names></name></person-group> (<year>1976</year>) <article-title><tp:taxon-name><tp:taxon-name-part taxon-name-part-type="family">Braconidae</tp:taxon-name-part></tp:taxon-name> 9. <tp:taxon-name><tp:taxon-name-part taxon-name-part-type="subfamily">Doryctinae</tp:taxon-name-part></tp:taxon-name>.</article-title> In: <person-group><name name-style="western"><surname>van der Vecht</surname><given-names>J</given-names></name><name name-style="western"><surname>Shenefelt</surname><given-names>RD</given-names></name></person-group> (<role>Eds</role>) <issue-title>Hymenopterorum Catalogus (Nova Editio) 13.</issue-title><source>W. Junk’s, Gravenhage, Netherlands</source>, <fpage>1263</fpage>–<lpage>1424</lpage>.</mixed-citation></ref><ref id="B8"><mixed-citation xmlns:xlink="http://www.w3.org/1999/xlink" xlink:type="simple"><person-group><name name-style="western"><surname>Chao</surname><given-names>HF</given-names></name></person-group> (<year>1978</year>) <article-title>A study on Chinese braconid wasps of the tribe <tp:taxon-name><tp:taxon-name-part taxon-name-part-type="tribe">Spathiini</tp:taxon-name-part></tp:taxon-name> (<tp:taxon-name><tp:taxon-name-part taxon-name-part-type="order">Hymenoptera</tp:taxon-name-part></tp:taxon-name>, <tp:taxon-name><tp:taxon-name-part taxon-name-part-type="family">Braconidae</tp:taxon-name-part></tp:taxon-name>, <tp:taxon-name><tp:taxon-name-part taxon-name-part-type="subfamily">Doryctinae</tp:taxon-name-part></tp:taxon-name>).</article-title><source>Acta Entomologica Sinica</source><volume>21</volume>: <fpage>173</fpage>–<lpage>184</lpage>.</mixed-citation></ref><ref id="B9"><mixed-citation xmlns:xlink="http://www.w3.org/1999/xlink" xlink:type="simple"><person-group><name name-style="western"><surname>Chen</surname><given-names>JH</given-names></name><name name-style="western"><surname>Shi</surname><given-names>QX</given-names></name></person-group> (<year>2004</year>) <source>Systematic studies on <tp:taxon-name><tp:taxon-name-part taxon-name-part-type="subfamily">Doryctinae</tp:taxon-name-part></tp:taxon-name> of China (<tp:taxon-name><tp:taxon-name-part taxon-name-part-type="order">Hymenoptera</tp:taxon-name-part></tp:taxon-name>: <tp:taxon-name><tp:taxon-name-part taxon-name-part-type="family">Braconidae</tp:taxon-name-part></tp:taxon-name>).</source><publisher-name>Fujian Science and Technology Publishing House</publisher-name>, <publisher-loc>Fujian</publisher-loc>, <size units="page">274 pp</size>.</mixed-citation></ref><ref id="B24"><mixed-citation xmlns:xlink="http://www.w3.org/1999/xlink" xlink:type="simple"><person-group><name name-style="western"><surname>Tang</surname><given-names>P</given-names></name><name name-style="western"><surname>Belokobylskij</surname><given-names>SA</given-names></name><name name-style="western"><surname>Chen</surname><given-names>XX</given-names></name></person-group> (<year>2015</year>) <article-title><italic><tp:taxon-name><tp:taxon-name-part taxon-name-part-type="genus">Spathius</tp:taxon-name-part></tp:taxon-name></italic> Nees, 1818 (<tp:taxon-name><tp:taxon-name-part taxon-name-part-type="order">Hymenoptera</tp:taxon-name-part></tp:taxon-name>: <tp:taxon-name><tp:taxon-name-part taxon-name-part-type="family">Braconidae</tp:taxon-name-part></tp:taxon-name>, <tp:taxon-name><tp:taxon-name-part taxon-name-part-type="subfamily">Doryctinae</tp:taxon-name-part></tp:taxon-name>) from China with a key to species.</article-title><source>Zootaxa</source><volume>3960</volume>: <fpage>1</fpage>–<lpage>132</lpage>. <ext-link xlink:type="simple" ext-link-type="doi" xlink:href="10.11646/zootaxa.3960.1.1">https://doi.org/10.11646/zootaxa.3960.1.1</ext-link></mixed-citation></ref><ref id="B25"><mixed-citation xmlns:xlink="http://www.w3.org/1999/xlink" xlink:type="simple"><person-group><name name-style="western"><surname>Tobias</surname><given-names>VI</given-names></name></person-group> (<year>2007</year>) <article-title>On some synonymical terms in the parasitology of entomophagous insects and on the terms parasitoid and carnivoroid.</article-title><source>Entomological Review</source><volume>87</volume>: <fpage>273</fpage>–<lpage>278</lpage>. <ext-link xlink:type="simple" ext-link-type="doi" xlink:href="10.1134/S0013873807030049">https://doi.org/10.1134/S0013873807030049</ext-link></mixed-citation></ref></ref-list></tp:taxon-treatment>
